# Supplementary material for: Effect of high-dose β-Alanine supplementation on uphill cycling performance in World Tour cyclists: A randomised controlled trial
Source: PLoS One. 2024 Sep 3;19(9):e0309404. doi: 10.1371/journal.pone.0309404 (PMC11371202; doi:10.1371/journal.pone.0309404)
Supplement: S1 File — (XLSX) [file pone.0309404.s002.xlsx]

## Sheet: Beta-alanine
SUBJECT	PRODUCT	AGE	HEIGHT	WEIGHT	VO2_KG	TIME_1	TIME_2	RELATIVE_POWER_1	RELATIVE_POWER_2	ABSOLUTE_POWER_1	ABSOLUTE_POWER_2	HEART_RATE_1	HEART_RATE_2	RPE_1_1	RPE_2_1	RPE_1_2	RPE_2_2	LACT_1_1	LACT_2_1	LACT_3_1	LACT_1_2	LACT_2_2	LACT_3_2
1	1	27	178	69.2	64	624	606	5.76	5.93	462.74	469.86	168.26	174.37	2	9	3	10	1	10.9	7.4	2.5	12.1	13.7
5	1	24	184	69.1	70.03	643	634	5.6	5.66	435.8	433.67	174.34	174.94	0	9	1	10	1.6	12.5	10.4	1.9	12.8	13.5
7	1	25	181	68.8	69.53	582	568	6.17	6.29	464.82	485.05	183	177.91	3	10	3	10	1.1	13.5	11.6	1.2	13.3	14.6
11	1	24	179	65.8	70.39	603.5	588	6.11	6.12	398.76	432.58	178.95	182.51	3	9	3	9	2	10.8	8.8	3.5	13	16.7
13	1	29	186	76.3	64.06	606	512	6.05	6.27	456.29	504.57	171.82	176.34	2	9	0	10	3.3	8.8	12.2	1.3	6.8	8
2	2	30	172	63.7	67.06	607	595	5.95	6.05	425.26	444.83	172.35	168.88	3	10	0	10	1.1	15.8	7.3	1.2	8.5	9.7
4	2	28	192	80.1	57.1	634	665	5.66	5.39	491.04	475.21	173.32	162.9	3	10	3	9	3.4	12.8	9.4	0.9	9.5	5.3
6	2	24	178	69.9	73.89	630	620	5.72	5.82	449.47	456.19	184.51	178.29	3	10	1	10	1.9	17.3	14.7	2.5	17.1	16.4
8	2	23	186	68.8	70.8	610	639	5.88	5.61	473.34	450.68	184.06	172.8	3	10	3	9	2.2	15.4	15.9	1.6	14.3	10.1
10	2	21	173	59.9	69.3	610	635	5.82	5.68	426.91	394.19	177.74	181.91	2	10	3	10	2.1	12.6	10.4	1.1	9.2	10.6
12	2	26	176	60.9	69.83	649	658	5.55	5.48	378.73	401.31	179.79	182.2	3	10	3	10	2.4	5.2	6.2	3.6	5.3	10.1
